# Supplementary material for: Staff’s Knowledge and Self-Confidence in Difficult Communication: Evaluation of a Short Experiential-Based Training Program
Source: Nurs Rep. 2025 Feb 8;15(2):60. doi: 10.3390/nursrep15020060 (PMC11858279; doi:10.3390/nursrep15020060)
Supplement: Supplementary file 1 [file nursrep-15-00060-s001.zip]

Archive with 1 entries (1 files):
- nursrep-3311214-supplementary.pdf
